# Supplementary material for: Collapsin Response Mediator Protein 2 (CRMP2) Modulates Mitochondrial Oxidative Metabolism in Knock-In AD Mouse Model
Source: Cells. 2025 Apr 29;14(9):647. doi: 10.3390/cells14090647 (PMC12071777; doi:10.3390/cells14090647)
Supplement: Supplementary file 1 [file cells-14-00647-s001.zip]

Archive with 1 entries (1 files):
- cells-3582340-supplementary.pdf
